# Supplementary material for: Development of a machine learning model to predict intensive care unit bed demand for adult elective surgical patients at a large United Kingdom National Health Service Trust
Source: BJA Open. 2026 Jan 16;17:100513. doi: 10.1016/j.bjao.2025.100513 (PMC12830247; doi:10.1016/j.bjao.2025.100513)
Supplement: Multimedia component 2 [file mmc2.xlsx]

## Sheet: feature_definitions
Feature	Type	Source	Treatment if missing	Treatment if impossible	Notes on calculation/transformation/s
Demographic/Surgery Characteristics
sex	Cat	Demographics table	Value = "unknown"	NA
primary service	Cat	Case booking form	Value = "unknown"	NA
classification	Cat	Case booking form	Value = "unknown"	NA
primary anesthesia type	Cat	Case booking form	Value = "unknown"	NA
priority	Cat	Case booking form	Value = "unknown"	NA
booked destination	Cat	Case booking form	Value = "unknown"	NA
protocolised adm	Cat	PACU admission protocols	Value = "unknown"	NA
axa severity	Cat	AXA	Value = "unknown"	NA
op duration	Num	Case booking form	NA	NA
age in years	Num	Demographics table	NA	NA
Lab Values
sodium	Num	Laboratory flowsheets	Normal value imputed	NA	Last 4 months: no. abnormal measurements, no. measurements, last measured value, minimum measured value, maximum measured value
creatinine	Num	Laboratory flowsheets	Normal value imputed	NA	Last 4 months: no. abnormal measurements, no. measurements, last measured value, minimum measured value, maximum measured value
white cell count	Num	Laboratory flowsheets	Normal value imputed	NA	Last 4 months: no. abnormal measurements, no. measurements, last measured value, minimum measured value, maximum measured value
haemoglobin	Num	Laboratory flowsheets	Normal value imputed	NA	Last 4 months: no. abnormal measurements, no. measurements, last measured value, minimum measured value, maximum measured value
platelets	Num	Laboratory flowsheets	Normal value imputed	NA	Last 4 months: no. abnormal measurements, no. measurements, last measured value, minimum measured value, maximum measured value
albumin	Num	Laboratory flowsheets	Normal value imputed	NA	Last 4 months: no. abnormal measurements, no. measurements, last measured value, minimum measured value, maximum measured value
bilirubin	Num	Laboratory flowsheets	Normal value imputed	NA	Last 4 months: no. abnormal measurements, no. measurements, last measured value, minimum measured value, maximum measured value
inr	Num	Laboratory flowsheets	Normal value imputed	NA	Last 4 months: no. abnormal measurements, no. measurements, last measured value, minimum measured value, maximum measured value
crp	Num	Laboratory flowsheets	Normal value imputed	NA	Last 4 months: no. abnormal measurements, no. measurements, last measured value, minimum measured value, maximum measured value
Physiological observations
systolic blood pressure	Num	Observation flowsheets	Normal value imputed	Higher than possible imputed with highest plausible value, lower than possible imputed with lowest possible	Last 4 months: no. abnormal measurements, no. measurements, last measured value, minimum measured value, maximum measured value
diastolic blood pressure	Num	Observation flowsheets	Normal value imputed	Higher than possible imputed with highest plausible value, lower than possible imputed with lowest possible	Last 4 months: no. abnormal measurements, no. measurements, last measured value, minimum measured value, maximum measured value
on oxygen	Binary	Observation flowsheets	Normal value imputed	Higher than possible imputed with highest plausible value, lower than possible imputed with lowest possible	Last 4 months: no. abnormal measurements, no. measurements, last measured value, minimum measured value, maximum measured value
pulse	Num	Observation flowsheets	Normal value imputed	Higher than possible imputed with highest plausible value, lower than possible imputed with lowest possible	Last 4 months: no. abnormal measurements, no. measurements, last measured value, minimum measured value, maximum measured value
respiration rate	Num	Observation flowsheets	Normal value imputed	Higher than possible imputed with highest plausible value, lower than possible imputed with lowest possible	Last 4 months: no. abnormal measurements, no. measurements, last measured value, minimum measured value, maximum measured value
oxygen saturations	Num	Observation flowsheets	Normal value imputed	Higher than possible imputed with highest plausible value, lower than possible imputed with lowest possible	Last 4 months: no. abnormal measurements, no. measurements, last measured value, minimum measured value, maximum measured value
temperature	Num	Observation flowsheets	Normal value imputed	Higher than possible imputed with highest plausible value, lower than possible imputed with lowest possible	Last 4 months: no. abnormal measurements, no. measurements, last measured value, minimum measured value, maximum measured value
Medical history
Medical history feature set 1:
diabetes	Binary	Diagnosis list	1 if value present, 0 if value not present	NA	List of active medical conditions at time of surgery includes any of: "diabet", "t2dm", "dm2"
chronic obstructive pulmonary disease	Binary	Diagnosis list	1 if value present, 0 if value not present	NA	List of active medical conditions at time of surgery includes any of: "copd", "chronic obstructive pulmonary disease", "chronic obstructive airway"
atrial fibrilliation	Binary	Diagnosis list	1 if value present, 0 if value not present	NA	List of active medical conditions at time of surgery includes any of: "atrial fibrillation"
chronic kidney disease	Binary	Diagnosis list	1 if value present, 0 if value not present	NA	List of active medical conditions at time of surgery includes any of: "kidney disease”, "renal impairment", "renal disease", "renal failure", "ckd", "disorder of kidney", "nephropathy", "dialysis"
ischaemic heart disease	Binary	Diagnosis list	1 if value present, 0 if value not present	NA	List of active medical conditions at time of surgery includes any of: "ischaemic heart disease", "angina", "coronary artery", "coronary athero", "acute coronary synd", "hypertensive heart disease"
chronic cardiac failure	Binary	Diagnosis list	1 if value present, 0 if value not present	NA	List of active medical conditions at time of surgery includes any of: "heart failure", "impaired left vent", "cardiac failure", "decreased left vent", "depression of left ventric", "elevated brain natriuretic peptide", "pulmonary oedema", "ventricular ejection fraction decreased"
stroke	Binary	Diagnosis list	1 if value present, 0 if value not present	NA	List of active medical conditions at time of surgery includes any of: “stroke", "cva", "cerebrovascular accident", "cerebral infarction", "cerebellar infarct", "brainstem infarct", "lacunar infarct", "thalamic infarct",
Medical history feature set 2:
I: certain infectious and parasitic diseases	Num	Diagnosis list	0 if value not present	NA	Sum of diagnoses with ICD-10 code in this category active at time of surgery
II: neoplasms	Num	Diagnosis list	0 if value not present	NA	Sum of diagnoses with ICD-10 code in this category active at time of surgery
III: diseases of blood and blood-forming organs	Num	Diagnosis list	0 if value not present	NA	Sum of diagnoses with ICD-10 code in this category active at time of surgery
IV: endocrine, nutritional and metabolic diseases	Num	Diagnosis list	0 if value not present	NA	Sum of diagnoses with ICD-10 code in this category active at time of surgery
V: mental and hebavioural disorders	Num	Diagnosis list	0 if value not present	NA	Sum of diagnoses with ICD-10 code in this category active at time of surgery
VI: diseases of the nervous system	Num	Diagnosis list	0 if value not present	NA	Sum of diagnoses with ICD-10 code in this category active at time of surgery
VII: diseases of the eye and andenexa	Num	Diagnosis list	0 if value not present	NA	Sum of diagnoses with ICD-10 code in this category active at time of surgery
VIII: diseases of the ear and mastoid process	Num	Diagnosis list	0 if value not present	NA	Sum of diagnoses with ICD-10 code in this category active at time of surgery
IX: diseases of the circulatory system	Num	Diagnosis list	0 if value not present	NA	Sum of diagnoses with ICD-10 code in this category active at time of surgery
X: diseases of the respiratory system	Num	Diagnosis list	0 if value not present	NA	Sum of diagnoses with ICD-10 code in this category active at time of surgery
XII: diseases of the skin and subcutaneous tissue	Num	Diagnosis list	0 if value not present	NA	Sum of diagnoses with ICD-10 code in this category active at time of surgery
XIII: diseases of the musculskeletal system and connective tissue	Num	Diagnosis list	0 if value not present	NA	Sum of diagnoses with ICD-10 code in this category active at time of surgery
XIV: diseases of the genitourinary system	Num	Diagnosis list	0 if value not present	NA	Sum of diagnoses with ICD-10 code in this category active at time of surgery
XV: pregnancy, childbirth and the puerperium	Num	Diagnosis list	0 if value not present	NA	Sum of diagnoses with ICD-10 code in this category active at time of surgery
XVI: certain conditions originating in the perinatal period	Num	Diagnosis list	0 if value not present	NA	Sum of diagnoses with ICD-10 code in this category active at time of surgery
XVII: congenital malformations, deformations and chromosomal abnormalities	Num	Diagnosis list	0 if value not present	NA	Sum of diagnoses with ICD-10 code in this category active at time of surgery
XVIII: symptoms, signs and abnormal clinical and laboratory findings, not elsewhere classified	Num	Diagnosis list	0 if value not present	NA	Sum of diagnoses with ICD-10 code in this category active at time of surgery
XIX: injury, poisoning and certain other consequences of external causes	Num	Diagnosis list	0 if value not present	NA	Sum of diagnoses with ICD-10 code in this category active at time of surgery
XX: external causes of morbidity and mortality	Num	Diagnosis list	0 if value not present	NA	Sum of diagnoses with ICD-10 code in this category active at time of surgery
XXI: factors influencing health status and contact with health services	Num	Diagnosis list	0 if value not present	NA	Sum of diagnoses with ICD-10 code in this category active at time of surgery
XXII: codes for special purposes	Num	Diagnosis list	0 if value not present	NA	Sum of diagnoses with ICD-10 code in this category active at time of surgery
ICU demand metrics
previous day icu admissions	Cat	Patient location events	NA	NA	Low' = lowest quartile values in dataset, 'High' = highest quartile values in dataset, otherwise 'Normal'
icu census	Cat	Patient location events	NA	NA	Low' = lowest quartile values in dataset, 'High' = highest quartile values in dataset, otherwise 'Normal'
Echocardiogram features
Echo feature set 1:
number of echocardiograms performed since May 2019 (start of dataset)	Num	Echocardiogram reports structured data	0 if value not present	NA
numer of abnormal echocardiograms since May 2019 (start of dataset)	Num	Echocardiogram reports structured data	0 if value not present	NA
Echo feature set 2:
valve abnormal	Binary	Echocardiogram reports structured data	1 if value present, 0 if value not present	NA	Any valve function moderate-to-severely impaired or worse
left ventricular function abnormal	Binary	Echocardiogram reports structured data	1 if value present, 0 if value not present	NA	LV function severely impaired or LVEF <= 30%
right ventrilcular function abnormal	Binary	Echocardiogram reports structured data	1 if value present, 0 if value not present	NA	RV function severely impaired or TAPSE <= 1.7
pulmonary hypertension	Binary	Echocardiogram reports structured data	1 if value present, 0 if value not present	NA	Pulmonary hypertension severe of PASP >= 60
number of echocardiograms performed since May 2019 (start of dataset)	Num	Echocardiogram reports structured data	0 if value not present	NA
number of abnomal echocardiograms performed since May 2019 (start of dataset)	Num	Echocardiogram reports structured data	0 if value not present	NA
Preassessment structured data
author type	Cat	Structured data elements from preassessment form	Value = "unknown"	NA
case urgency	Cat	Structured data elements from preassessment form	Value = "unknown"	NA
cardiovascular conditions	Num	Structured data elements from preassessment form	0 if value not present	NA	See table below for scoring of cardiovascular SDEs
respiratory conditions	Num	Structured data elements from preassessment form	0 if value not present	NA	See table below for scoring of respiratory SDEs
airway conditions	Binary	Structured data elements from preassessment form	0 if value not present	NA	Presence or absence of airway condition/symptoms
infection conditions	Num	Structured data elements from preassessment form	0 if value not present	NA	Sum of no. of binary endocrine condition SDEs checked
endocrine conditions	Num	Structured data elements from preassessment form	0 if value not present	NA	Sum of no. of binary neurological condition SDEs checked
neurological conditions	Num	Structured data elements from preassessment form	0 if value not present	NA	Sum of no. of binary neurologicla condition SDEs checked
haematological conditions	Num	Structured data elements from preassessment form	0 if value not present	NA	Sum of no. of binary haematological condition SDEs checked
renal conditions	Num	Structured data elements from preassessment form	0 if value not present	NA	See table below for scoring of genitourinary SDEs
gastroenterological conditions	Num	Structured data elements from preassessment form	0 if value not present	NA	See table below for scoring of gastroenterological SDEs
patients had CPET	Binary	Structured data elements from preassessment form	0 if value not present	NA	CPET test box checked, meaning patient is sent for CPET testing
patient METS	Num	Structured data elements from preassessment form	0 if value not present	NA
anaesthetic alert present	Num	Structured data elements from preassessment form	0 if value not present	NA	See table below for scoring of anaesthetic alert SDEs
Medications
antimicrobial medications	Num	Medications list at time of procedure	0 if value not present	NA	Sum of medications in this category
cancer and immunological medications	Num	Medications list at time of procedure	0 if value not present	NA	Sum of medications in this category
cardiovascular medications	Num	Medications list at time of procedure	0 if value not present	NA	Sum of medications in this category
endocrine medications	Num	Medications list at time of procedure	0 if value not present	NA	Sum of medications in this category
respiratory medications	Num	Medications list at time of procedure	0 if value not present	NA	Sum of medications in this category
Structured Data Elements for Preassessment Systems Review and Assigned Score:
Note: these structured data elements are completed on the preassessment form by preassessment team following history from patient and review of clinical notes. A score has been assigned for the purpose of this study based on clinical judgement of relevance to PACU admission
cardiovascular conditions
exercise limited by: breathing	2
excercise limited by: chest pain	2
exercise limited by: fatigue	1
exercise limited by: leg pain	1
exercise limited by: joint pain	0
cardiomyopathy: hypretrophic	3
cardiomyopathy: dilated	3
chest pain: mild	1
chest pain: moderate	2
chest pain: severe	3
heart failure NYHA classification: I	1
heart failure NYHA classification: II	2
heart failure NYHA classification: III	3
heart failure NYHA classification: IV	4
respiratory conditions
breathlessness: mild	1
breathlessness: moderate	2
breathlessness: severe	3
breathlessness: at rest	4
copd therapy: physiotherapy	1
copd therapy: antibiotics	1
copd therapy: corticosteroids	2
copd therapy: hospitalisation	2
copd therapy: home nebs	3
copd therapy: home oxygen	3
bronchiectasis	1
wheeze: inspiratory	1
wheeze: expiratory	1
gastroenterological conditions
liver disease: non-alcoholic fatty liver disease	1
liver disease: alcoholic fatty liver dsiease	1
liver disease: cirrhosis	2
liver disease: jaundice	2
liver disease: portal hypertension	2
liver disease: coagulopathy	2
genitourinary conditions
kidney disease: aki	1
kidney disease: stage 1	1
kidney disease: stage 2	2
kidney disease: yes	2
kidney disease: ckd	2
kidney disease: stage 3	3
kidney disease: stage 4	4
kidney disease: kidney transplant	5
kidney disease: haemodialysis, dialysis dependent, stage 5, ESRF, peritoneal dialysis	5
anaesthetic alert
referred to anaesthetist	1
alert anaesthetist on day of surgery	1
further tests or optimisation required	2
not fit for surgery	2

## Sheet: experiment_results_valset
exp_name	Model	Sampling Strategy	Feature Groups	accuracy_score	average_precision_score	brier_score_loss	f1_score	precision_score	recall_score	roc_auc_score
HyPO-algorithm-exp-1-lightgbm-FunctionSampler-None-labs_counts-obs_counts-localecho-icd	LightGBM	No oversampling	EFS: count lab measurements, count obs measurements, simple echo features, ICD-10 code counts	0.92 (0.91 - 0.93)	0.82 (0.8 - 0.84)	0.08 (0.07 - 0.09)	0.73 (0.7 - 0.75)	0.85 (0.82 - 0.87)	0.64 (0.61 - 0.67)	0.92 (0.91 - 0.93)
HyPO-algorithm-exp-2-xgboost-FunctionSampler-None-labs_counts-obs_counts-localecho-icd	XGBoost	No oversampling	EFS: count lab measurements, count obs measurements, simple echo features, ICD-10 code counts	0.87 (0.86 - 0.87)	0.82 (0.8 - 0.84)	0.13 (0.12 - 0.14)	0.67 (0.65 - 0.69)	0.57 (0.54 - 0.59)	0.83 (0.81 - 0.85)	0.93 (0.92 - 0.94)
HyPO-algorithm-exp-3-randomforest-FunctionSampler-None-labs_counts-obs_counts-localecho-icd	Random Forest	No oversampling	EFS: count lab measurements, count obs measurements, simple echo features, ICD-10 code counts	0.92 (0.91 - 0.93)	0.82 (0.8 - 0.84)	0.08 (0.07 - 0.09)	0.71 (0.68 - 0.73)	0.9 (0.87 - 0.92)	0.59 (0.56 - 0.62)	0.92 (0.91 - 0.93)
HyPO-algorithm-exp-4-neuralnetwork-FunctionSampler-None-labs_counts-obs_counts-localecho-icd	Neural Network	No oversampling	EFS: count lab measurements, count obs measurements, simple echo features, ICD-10 code counts	0.92 (0.91 - 0.92)	0.8 (0.78 - 0.82)	0.08 (0.08 - 0.09)	0.69 (0.67 - 0.72)	0.87 (0.85 - 0.9)	0.58 (0.54 - 0.61)	0.92 (0.91 - 0.93)
HyPO-feature_groups-exp-1-lightgbm-FunctionSampler-None-labs_counts-obs_counts-localecho-icd	Light GBM	No oversampling	EFS: count lab measurements, count obs measurements, simple echo features, ICD-10 code counts	0.92 (0.91 - 0.93)	0.82 (0.8 - 0.84)	0.08 (0.07 - 0.09)	0.73 (0.7 - 0.75)	0.85 (0.82 - 0.88)	0.63 (0.6 - 0.66)	0.93 (0.92 - 0.94)
HyPO-feature_groups-exp-10-lightgbm-FunctionSampler-None-labs_counts-obs_worst_values-localecho-manual_hx	Light GBM	No oversampling	EFS: count lab measurements, worst obs values, simple echo features, binary medical features	0.92 (0.91 - 0.92)	0.81 (0.79 - 0.83)	0.08 (0.08 - 0.09)	0.71 (0.69 - 0.74)	0.84 (0.82 - 0.87)	0.62 (0.59 - 0.65)	0.92 (0.91 - 0.93)
HyPO-feature_groups-exp-11-lightgbm-FunctionSampler-None-labs_counts-obs_worst_values-complexecho-icd	Light GBM	No oversampling	EFS: count lab measurements, worst obs values, detailed echo features, ICD-10 code counts	0.92 (0.92 - 0.93)	0.82 (0.8 - 0.84)	0.08 (0.07 - 0.08)	0.73 (0.7 - 0.75)	0.88 (0.85 - 0.9)	0.62 (0.59 - 0.65)	0.93 (0.92 - 0.94)
HyPO-feature_groups-exp-12-lightgbm-FunctionSampler-None-labs_counts-obs_worst_values-complexecho-manual_hx	Light GBM	No oversampling	EFS: count lab measurements, worst obs values, detailed echo features, binary medical features	0.92 (0.91 - 0.93)	0.81 (0.79 - 0.83)	0.08 (0.07 - 0.09)	0.72 (0.69 - 0.74)	0.85 (0.83 - 0.88)	0.62 (0.59 - 0.65)	0.92 (0.91 - 0.93)
HyPO-feature_groups-exp-13-lightgbm-FunctionSampler-None-labs_last_values-obs_counts-localecho-icd	Light GBM	No oversampling	EFS, most recent lab values, count obs measurements, simple echo features, ICD-10 code counts	0.92 (0.91 - 0.93)	0.82 (0.8 - 0.84)	0.08 (0.07 - 0.09)	0.72 (0.69 - 0.75)	0.84 (0.82 - 0.87)	0.63 (0.6 - 0.66)	0.93 (0.92 - 0.94)
HyPO-feature_groups-exp-14-lightgbm-FunctionSampler-None-labs_last_values-obs_counts-localecho-manual_hx	Light GBM	No oversampling	EFS, most recent lab values, count obs measurements, simple echo features, binary medical features	0.92 (0.91 - 0.92)	0.81 (0.79 - 0.83)	0.08 (0.08 - 0.09)	0.71 (0.68 - 0.73)	0.87 (0.85 - 0.9)	0.59 (0.56 - 0.63)	0.92 (0.91 - 0.93)
HyPO-feature_groups-exp-15-lightgbm-FunctionSampler-None-labs_last_values-obs_counts-complexecho-icd	Light GBM	No oversampling	EFS, most recent lab values, count obs measurements, detailed echo features, ICD-10 code counts	0.92 (0.91 - 0.93)	0.81 (0.79 - 0.83)	0.08 (0.07 - 0.09)	0.71 (0.69 - 0.74)	0.85 (0.82 - 0.88)	0.62 (0.59 - 0.64)	0.93 (0.92 - 0.94)
HyPO-feature_groups-exp-16-lightgbm-FunctionSampler-None-labs_last_values-obs_counts-complexecho-manual_hx	Light GBM	No oversampling	EFS, most recent lab values, count obs measurements, detailed echo features, binary medical features	0.92 (0.91 - 0.92)	0.81 (0.79 - 0.83)	0.08 (0.08 - 0.09)	0.71 (0.68 - 0.73)	0.86 (0.83 - 0.89)	0.6 (0.57 - 0.63)	0.92 (0.91 - 0.93)
HyPO-feature_groups-exp-17-lightgbm-FunctionSampler-None-labs_last_values-obs_last_values-localecho-icd	Light GBM	No oversampling	EFS, most recent lab values, most recent obs values, simple echo features, ICD-10 code counts	0.92 (0.91 - 0.93)	0.81 (0.79 - 0.84)	0.08 (0.07 - 0.09)	0.72 (0.69 - 0.74)	0.85 (0.82 - 0.87)	0.63 (0.6 - 0.65)	0.92 (0.91 - 0.93)
HyPO-feature_groups-exp-18-lightgbm-FunctionSampler-None-labs_last_values-obs_last_values-localecho-manual_hx	Light GBM	No oversampling	EFS, most recent lab values, most recent obs values, simple echo features, binary medical features	0.92 (0.91 - 0.92)	0.81 (0.78 - 0.83)	0.08 (0.08 - 0.09)	0.7 (0.68 - 0.73)	0.86 (0.83 - 0.88)	0.6 (0.57 - 0.63)	0.92 (0.91 - 0.93)
HyPO-feature_groups-exp-19-lightgbm-FunctionSampler-None-labs_last_values-obs_last_values-complexecho-icd	Light GBM	No oversampling	EFS, most recent lab values, most recent obs values, detailed echo features, ICD-10 code counts	0.92 (0.91 - 0.93)	0.82 (0.8 - 0.84)	0.08 (0.07 - 0.09)	0.72 (0.69 - 0.74)	0.87 (0.84 - 0.89)	0.61 (0.58 - 0.64)	0.93 (0.91 - 0.94)
HyPO-feature_groups-exp-2-lightgbm-FunctionSampler-None-labs_counts-obs_counts-localecho-manual_hx	Light GBM	No oversampling	EFS, count lab measurements, count obs measurements, simple echo features, binary medical features	0.92 (0.91 - 0.92)	0.81 (0.79 - 0.83)	0.08 (0.08 - 0.09)	0.7 (0.67 - 0.72)	0.85 (0.83 - 0.88)	0.59 (0.56 - 0.62)	0.92 (0.91 - 0.93)
HyPO-feature_groups-exp-20-lightgbm-FunctionSampler-None-labs_last_values-obs_last_values-complexecho-manual_hx	Light GBM	No oversampling	EFS, most recent lab values, most recent obs values, detailed echo features, binary medical features	0.92 (0.91 - 0.92)	0.81 (0.78 - 0.83)	0.08 (0.08 - 0.09)	0.7 (0.68 - 0.73)	0.87 (0.85 - 0.9)	0.59 (0.56 - 0.62)	0.92 (0.91 - 0.93)
HyPO-feature_groups-exp-21-lightgbm-FunctionSampler-None-labs_last_values-obs_worst_values-localecho-icd	Light GBM	No oversampling	EFS, most recent lab values, worst obs values, simple echo features, ICD-10 code counts	0.92 (0.91 - 0.93)	0.82 (0.8 - 0.84)	0.08 (0.07 - 0.09)	0.73 (0.7 - 0.75)	0.84 (0.82 - 0.87)	0.64 (0.61 - 0.67)	0.93 (0.92 - 0.94)
HyPO-feature_groups-exp-22-lightgbm-FunctionSampler-None-labs_last_values-obs_worst_values-localecho-manual_hx	Light GBM	No oversampling	EFS, most recent lab values, worst obs values, simple echo features, binary medical features	0.92 (0.91 - 0.92)	0.81 (0.79 - 0.83)	0.08 (0.08 - 0.09)	0.71 (0.68 - 0.73)	0.85 (0.82 - 0.88)	0.61 (0.58 - 0.64)	0.92 (0.91 - 0.93)
HyPO-feature_groups-exp-23-lightgbm-FunctionSampler-None-labs_last_values-obs_worst_values-complexecho-icd	Light GBM	No oversampling	EFS, most recent lab values, worst obs values, detailed echo features, ICD-10 code counts	0.92 (0.91 - 0.93)	0.82 (0.8 - 0.84)	0.08 (0.07 - 0.09)	0.73 (0.7 - 0.75)	0.87 (0.84 - 0.89)	0.62 (0.59 - 0.65)	0.93 (0.92 - 0.94)
HyPO-feature_groups-exp-24-lightgbm-FunctionSampler-None-labs_last_values-obs_worst_values-complexecho-manual_hx	Light GBM	No oversampling	EFS, most recent lab values, worst obs values, detailed echo features, binary medical features	0.91 (0.91 - 0.92)	0.81 (0.79 - 0.83)	0.09 (0.08 - 0.09)	0.7 (0.68 - 0.72)	0.84 (0.81 - 0.87)	0.6 (0.57 - 0.63)	0.92 (0.91 - 0.93)
HyPO-feature_groups-exp-25-lightgbm-FunctionSampler-None-labs_worst_values-obs_counts-localecho-icd	Light GBM	No oversampling	EFS, worst lab values, count obs measurements, simple echo features, ICD-10 code counts	0.92 (0.91 - 0.93)	0.82 (0.8 - 0.84)	0.08 (0.07 - 0.09)	0.73 (0.7 - 0.75)	0.84 (0.81 - 0.86)	0.64 (0.61 - 0.67)	0.93 (0.92 - 0.94)
HyPO-feature_groups-exp-26-lightgbm-FunctionSampler-None-labs_worst_values-obs_counts-localecho-manual_hx	Light GBM	No oversampling	EFS, worst lab values, count obs measurements, simple echo features, binary medical features	0.92 (0.91 - 0.92)	0.81 (0.79 - 0.83)	0.08 (0.08 - 0.09)	0.71 (0.68 - 0.73)	0.84 (0.82 - 0.87)	0.61 (0.58 - 0.64)	0.92 (0.91 - 0.93)
HyPO-feature_groups-exp-27-lightgbm-FunctionSampler-None-labs_worst_values-obs_counts-complexecho-icd	Light GBM	No oversampling	EFS, worst lab values, count obs measurements, detailed echo features, ICD-10 code counts	0.92 (0.91 - 0.93)	0.82 (0.8 - 0.84)	0.08 (0.07 - 0.09)	0.73 (0.71 - 0.75)	0.86 (0.83 - 0.88)	0.63 (0.61 - 0.66)	0.93 (0.92 - 0.94)
HyPO-feature_groups-exp-28-lightgbm-FunctionSampler-None-labs_worst_values-obs_counts-complexecho-manual_hx	Light GBM	No oversampling	EFS, worst lab values, count obs measurements, detailed echo features, binary medical features	0.92 (0.91 - 0.92)	0.81 (0.79 - 0.83)	0.08 (0.08 - 0.09)	0.7 (0.68 - 0.73)	0.88 (0.85 - 0.9)	0.59 (0.55 - 0.62)	0.92 (0.91 - 0.93)
HyPO-feature_groups-exp-29-lightgbm-FunctionSampler-None-labs_worst_values-obs_last_values-localecho-icd	Light GBM	No oversampling	EFS, worst lab values, most recent obs values, simple echo features, ICD-10 code counts	0.92 (0.92 - 0.93)	0.82 (0.8 - 0.84)	0.08 (0.07 - 0.09)	0.73 (0.7 - 0.75)	0.86 (0.83 - 0.88)	0.63 (0.6 - 0.66)	0.93 (0.91 - 0.94)
HyPO-feature_groups-exp-3-lightgbm-FunctionSampler-None-labs_counts-obs_counts-complexecho-icd	Light GBM	No oversampling	EFS, count lab measurements, count obs measurements, detailed echo features, ICD-10 code counts	0.92 (0.91 - 0.93)	0.82 (0.8 - 0.84)	0.08 (0.07 - 0.09)	0.72 (0.7 - 0.75)	0.85 (0.82 - 0.87)	0.63 (0.6 - 0.66)	0.93 (0.92 - 0.94)
HyPO-feature_groups-exp-30-lightgbm-FunctionSampler-None-labs_worst_values-obs_last_values-localecho-manual_hx	Light GBM	No oversampling	EFS, worst lab values, most recent obs values, simple echo features, binary medical features	0.92 (0.91 - 0.92)	0.81 (0.79 - 0.83)	0.08 (0.08 - 0.09)	0.71 (0.68 - 0.73)	0.85 (0.82 - 0.88)	0.6 (0.57 - 0.63)	0.92 (0.91 - 0.93)
HyPO-feature_groups-exp-31-lightgbm-FunctionSampler-None-labs_worst_values-obs_last_values-complexecho-icd	Light GBM	No oversampling	EFS, worst lab values, most recent obs values, detailed echo features, ICD-10 code counts	0.92 (0.92 - 0.93)	0.82 (0.8 - 0.84)	0.08 (0.07 - 0.08)	0.73 (0.71 - 0.75)	0.87 (0.84 - 0.89)	0.63 (0.6 - 0.66)	0.93 (0.92 - 0.94)
HyPO-feature_groups-exp-32-lightgbm-FunctionSampler-None-labs_worst_values-obs_last_values-complexecho-manual_hx	Light GBM	No oversampling	EFS, worst lab values, most recent obs values, detailed echo features, binary medical features	0.92 (0.91 - 0.93)	0.81 (0.79 - 0.83)	0.08 (0.07 - 0.09)	0.71 (0.69 - 0.74)	0.86 (0.84 - 0.88)	0.61 (0.58 - 0.64)	0.92 (0.91 - 0.93)
HyPO-feature_groups-exp-33-lightgbm-FunctionSampler-None-labs_worst_values-obs_worst_values-localecho-icd	Light GBM	No oversampling	EFS, worst lab values, worst obs values, simple echo features, ICD-10 code counts	0.92 (0.91 - 0.93)	0.82 (0.8 - 0.84)	0.08 (0.07 - 0.09)	0.72 (0.7 - 0.75)	0.87 (0.84 - 0.89)	0.62 (0.59 - 0.65)	0.93 (0.92 - 0.94)
HyPO-feature_groups-exp-34-lightgbm-FunctionSampler-None-labs_worst_values-obs_worst_values-localecho-manual_hx	Light GBM	No oversampling	EFS, worst lab values, worst obs values, simple echo features, binary medical features	0.92 (0.91 - 0.92)	0.81 (0.79 - 0.83)	0.08 (0.08 - 0.09)	0.71 (0.68 - 0.73)	0.86 (0.83 - 0.88)	0.6 (0.57 - 0.63)	0.92 (0.91 - 0.93)
HyPO-feature_groups-exp-35-lightgbm-FunctionSampler-None-labs_worst_values-obs_worst_values-complexecho-icd	Light GBM	No oversampling	EFS, worst lab values, worst obs values, detailed echo features, ICD-10 code counts	0.92 (0.91 - 0.93)	0.82 (0.8 - 0.84)	0.08 (0.07 - 0.09)	0.72 (0.69 - 0.74)	0.86 (0.83 - 0.88)	0.62 (0.59 - 0.65)	0.93 (0.92 - 0.94)
HyPO-feature_groups-exp-36-lightgbm-FunctionSampler-None-labs_worst_values-obs_worst_values-complexecho-manual_hx	Light GBM	No oversampling	EFS, worst lab values, worst obs values, detailed echo features, binary medical features	0.92 (0.91 - 0.92)	0.81 (0.79 - 0.83)	0.08 (0.08 - 0.09)	0.71 (0.69 - 0.73)	0.86 (0.83 - 0.88)	0.61 (0.58 - 0.64)	0.92 (0.91 - 0.93)
HyPO-feature_groups-exp-4-lightgbm-FunctionSampler-None-labs_counts-obs_counts-complexecho-manual_hx	Light GBM	No oversampling	EFS, count lab measurements, count obs measurements, detailed echo features, binary medical features	0.92 (0.91 - 0.93)	0.81 (0.79 - 0.83)	0.08 (0.07 - 0.09)	0.72 (0.69 - 0.74)	0.88 (0.85 - 0.9)	0.61 (0.57 - 0.64)	0.92 (0.91 - 0.93)
HyPO-feature_groups-exp-5-lightgbm-FunctionSampler-None-labs_counts-obs_last_values-localecho-icd	Light GBM	No oversampling	EFS, count lab measurements, count obs measurements, simple echo features, ICD-10 code counts	0.92 (0.92 - 0.93)	0.82 (0.8 - 0.84)	0.08 (0.07 - 0.08)	0.74 (0.71 - 0.76)	0.86 (0.84 - 0.89)	0.64 (0.61 - 0.67)	0.93 (0.92 - 0.93)
HyPO-feature_groups-exp-6-lightgbm-FunctionSampler-None-labs_counts-obs_last_values-localecho-manual_hx	Light GBM	No oversampling	EFS, count lab measurements, count obs measurements, simple echo features, binary medical features	0.92 (0.91 - 0.92)	0.81 (0.78 - 0.83)	0.08 (0.08 - 0.09)	0.71 (0.68 - 0.73)	0.86 (0.84 - 0.89)	0.6 (0.57 - 0.63)	0.92 (0.91 - 0.93)
HyPO-feature_groups-exp-7-lightgbm-FunctionSampler-None-labs_counts-obs_last_values-complexecho-icd	Light GBM	No oversampling	EFS, count lab measurements, most recent obs values, detailed echo features, ICD-10 code counts	0.93 (0.92 - 0.93)	0.82 (0.8 - 0.84)	0.07 (0.07 - 0.08)	0.74 (0.72 - 0.76)	0.87 (0.84 - 0.89)	0.65 (0.62 - 0.68)	0.93 (0.92 - 0.94)
HyPO-feature_groups-exp-8-lightgbm-FunctionSampler-None-labs_counts-obs_last_values-complexecho-manual_hx	Light GBM	No oversampling	EFS, count labs measurements, most recent obs values, detailed echo features, binary medical features	0.92 (0.91 - 0.93)	0.81 (0.79 - 0.83)	0.08 (0.07 - 0.09)	0.71 (0.69 - 0.74)	0.87 (0.85 - 0.9)	0.6 (0.57 - 0.63)	0.92 (0.91 - 0.93)
HyPO-feature_groups-exp-9-lightgbm-FunctionSampler-None-labs_counts-obs_worst_values-localecho-icd	Light GBM	No oversampling	EFS, count lab measurements, worst obs values, simple echo features, ICD-10 code counts	0.92 (0.91 - 0.93)	0.82 (0.8 - 0.84)	0.08 (0.07 - 0.08)	0.73 (0.71 - 0.75)	0.85 (0.82 - 0.88)	0.64 (0.61 - 0.67)	0.93 (0.92 - 0.94)
HyPO-feature_groups_nopreassess-exp-1-lightgbm-FunctionSampler-None-labs_counts-obs_counts-localecho-icd	Light GBM	No oversampling	CFS: count lab measurements, count obs measurements, simple echo features, ICD-10 code counts	0.91 (0.9 - 0.91)	0.77 (0.75 - 0.79)	0.09 (0.09 - 0.1)	0.67 (0.65 - 0.7)	0.81 (0.78 - 0.84)	0.58 (0.55 - 0.61)	0.91 (0.9 - 0.92)
HyPO-feature_groups_nopreassess-exp-10-lightgbm-FunctionSampler-None-labs_counts-obs_worst_values-localecho-manual_hx	Light GBM	No oversampling	CFS: count lab measurements, worst obs values, simple echo features, binary medical features	0.9 (0.89 - 0.91)	0.75 (0.72 - 0.77)	0.1 (0.09 - 0.11)	0.64 (0.61 - 0.66)	0.8 (0.77 - 0.83)	0.53 (0.5 - 0.56)	0.9 (0.89 - 0.91)
HyPO-feature_groups_nopreassess-exp-11-lightgbm-FunctionSampler-None-labs_counts-obs_worst_values-complexecho-icd	Light GBM	No oversampling	CFS: count lab measurements, worst obs values, detailed echo features, ICD-10 code counts	0.91 (0.9 - 0.91)	0.77 (0.75 - 0.79)	0.09 (0.09 - 0.1)	0.66 (0.63 - 0.69)	0.82 (0.8 - 0.85)	0.55 (0.52 - 0.59)	0.91 (0.9 - 0.92)
HyPO-feature_groups_nopreassess-exp-12-lightgbm-FunctionSampler-None-labs_counts-obs_worst_values-complexecho-manual_hx	Light GBM	No oversampling	CFS: count lab measurements, worst obs values, detailed echo features, binary medical features	0.9 (0.89 - 0.91)	0.75 (0.73 - 0.78)	0.1 (0.09 - 0.11)	0.64 (0.61 - 0.67)	0.81 (0.77 - 0.84)	0.53 (0.5 - 0.56)	0.9 (0.89 - 0.91)
HyPO-feature_groups_nopreassess-exp-13-lightgbm-FunctionSampler-None-labs_last_values-obs_counts-localecho-icd	Light GBM	No oversampling	CFS, most recent lab values, count obs measurements, simple echo features, ICD-10 code counts	0.91 (0.9 - 0.91)	0.77 (0.75 - 0.8)	0.09 (0.09 - 0.1)	0.67 (0.64 - 0.7)	0.82 (0.79 - 0.85)	0.56 (0.53 - 0.6)	0.91 (0.9 - 0.92)
HyPO-feature_groups_nopreassess-exp-14-lightgbm-FunctionSampler-None-labs_last_values-obs_counts-localecho-manual_hx	Light GBM	No oversampling	CFS, most recent lab values, count obs measurements, simple echo features, binary medical features	0.9 (0.89 - 0.91)	0.75 (0.73 - 0.77)	0.1 (0.09 - 0.11)	0.64 (0.61 - 0.66)	0.82 (0.79 - 0.85)	0.52 (0.49 - 0.55)	0.9 (0.89 - 0.91)
HyPO-feature_groups_nopreassess-exp-15-lightgbm-FunctionSampler-None-labs_last_values-obs_counts-complexecho-icd	Light GBM	No oversampling	CFS, most recent lab values, count obs measurements, detailed echo features, ICD-10 code counts	0.9 (0.9 - 0.91)	0.77 (0.75 - 0.79)	0.1 (0.09 - 0.1)	0.66 (0.63 - 0.68)	0.81 (0.78 - 0.84)	0.55 (0.52 - 0.58)	0.91 (0.9 - 0.92)
HyPO-feature_groups_nopreassess-exp-16-lightgbm-FunctionSampler-None-labs_last_values-obs_counts-complexecho-manual_hx	Light GBM	No oversampling	CFS, most recent lab values, count obs measurements, detailed echo features, binary medical features	0.9 (0.89 - 0.91)	0.75 (0.73 - 0.78)	0.1 (0.09 - 0.11)	0.64 (0.62 - 0.67)	0.8 (0.77 - 0.83)	0.54 (0.51 - 0.57)	0.9 (0.89 - 0.91)
HyPO-feature_groups_nopreassess-exp-17-lightgbm-FunctionSampler-None-labs_last_values-obs_last_values-localecho-icd	Light GBM	No oversampling	CFS, most recent lab values, most recent obs values, simple echo features, ICD-10 code counts	0.91 (0.9 - 0.91)	0.77 (0.74 - 0.79)	0.09 (0.09 - 0.1)	0.67 (0.64 - 0.7)	0.82 (0.79 - 0.85)	0.57 (0.53 - 0.6)	0.91 (0.9 - 0.92)
HyPO-feature_groups_nopreassess-exp-18-lightgbm-FunctionSampler-None-labs_last_values-obs_last_values-localecho-manual_hx	Light GBM	No oversampling	CFS, most recent lab values, most recent obs values, simple echo features, binary medical features	0.9 (0.89 - 0.91)	0.75 (0.72 - 0.77)	0.1 (0.09 - 0.11)	0.64 (0.61 - 0.66)	0.81 (0.78 - 0.84)	0.52 (0.49 - 0.56)	0.9 (0.89 - 0.91)
HyPO-feature_groups_nopreassess-exp-19-lightgbm-FunctionSampler-None-labs_last_values-obs_last_values-complexecho-icd	Light GBM	No oversampling	CFS, most recent lab values, most recent obs values, detailed echo features, ICD-10 code counts	0.9 (0.9 - 0.91)	0.77 (0.74 - 0.79)	0.1 (0.09 - 0.1)	0.66 (0.63 - 0.69)	0.81 (0.77 - 0.83)	0.56 (0.53 - 0.59)	0.91 (0.9 - 0.92)
HyPO-feature_groups_nopreassess-exp-2-lightgbm-FunctionSampler-None-labs_counts-obs_counts-localecho-manual_hx	Light GBM	No oversampling	CFS, count lab measurements, count obs measurements, simple echo features, binary medical features	0.9 (0.89 - 0.91)	0.76 (0.73 - 0.78)	0.1 (0.09 - 0.11)	0.63 (0.6 - 0.66)	0.82 (0.79 - 0.85)	0.51 (0.48 - 0.54)	0.9 (0.89 - 0.91)
HyPO-feature_groups_nopreassess-exp-20-lightgbm-FunctionSampler-None-labs_last_values-obs_last_values-complexecho-manual_hx	Light GBM	No oversampling	CFS, most recent lab values, most recent obs values, detailed echo features, binary medical features	0.9 (0.89 - 0.91)	0.75 (0.73 - 0.78)	0.1 (0.09 - 0.11)	0.64 (0.61 - 0.66)	0.81 (0.78 - 0.85)	0.52 (0.49 - 0.55)	0.9 (0.89 - 0.91)
HyPO-feature_groups_nopreassess-exp-21-lightgbm-FunctionSampler-None-labs_last_values-obs_worst_values-localecho-icd	Light GBM	No oversampling	CFS, most recent lab values, worst obs values, simple echo features, ICD-10 code counts	0.91 (0.9 - 0.91)	0.76 (0.74 - 0.79)	0.09 (0.09 - 0.1)	0.67 (0.64 - 0.69)	0.8 (0.77 - 0.83)	0.57 (0.54 - 0.6)	0.91 (0.9 - 0.92)
HyPO-feature_groups_nopreassess-exp-22-lightgbm-FunctionSampler-None-labs_last_values-obs_worst_values-localecho-manual_hx	Light GBM	No oversampling	CFS, most recent lab values, worst obs values, simple echo features, binary medical features	0.9 (0.89 - 0.91)	0.75 (0.72 - 0.77)	0.1 (0.09 - 0.11)	0.62 (0.6 - 0.65)	0.8 (0.77 - 0.83)	0.51 (0.48 - 0.55)	0.9 (0.89 - 0.91)
HyPO-feature_groups_nopreassess-exp-23-lightgbm-FunctionSampler-None-labs_last_values-obs_worst_values-complexecho-icd	Light GBM	No oversampling	CFS, most recent lab values, worst obs values, detailed echo features, ICD-10 code counts	0.91 (0.9 - 0.91)	0.77 (0.75 - 0.79)	0.09 (0.09 - 0.1)	0.67 (0.64 - 0.69)	0.81 (0.78 - 0.84)	0.57 (0.54 - 0.6)	0.91 (0.9 - 0.92)
HyPO-feature_groups_nopreassess-exp-24-lightgbm-FunctionSampler-None-labs_last_values-obs_worst_values-complexecho-manual_hx	Light GBM	No oversampling	CFS, most recent lab values, worst obs values, detailed echo features, binary medical features	0.9 (0.89 - 0.91)	0.74 (0.72 - 0.77)	0.1 (0.09 - 0.11)	0.62 (0.59 - 0.65)	0.84 (0.81 - 0.87)	0.49 (0.46 - 0.52)	0.9 (0.88 - 0.91)
HyPO-feature_groups_nopreassess-exp-25-lightgbm-FunctionSampler-None-labs_worst_values-obs_counts-localecho-icd	Light GBM	No oversampling	CFS, worst lab values, count obs measurements, simple echo features, ICD-10 code counts	0.91 (0.9 - 0.91)	0.77 (0.75 - 0.79)	0.09 (0.09 - 0.1)	0.66 (0.63 - 0.68)	0.83 (0.8 - 0.86)	0.55 (0.52 - 0.58)	0.91 (0.9 - 0.92)
HyPO-feature_groups_nopreassess-exp-26-lightgbm-FunctionSampler-None-labs_worst_values-obs_counts-localecho-manual_hx	Light GBM	No oversampling	CFS, worst lab values, count obs measurements, simple echo features, binary medical features	0.9 (0.89 - 0.91)	0.75 (0.73 - 0.78)	0.1 (0.09 - 0.11)	0.64 (0.61 - 0.66)	0.79 (0.76 - 0.82)	0.54 (0.51 - 0.57)	0.9 (0.89 - 0.91)
HyPO-feature_groups_nopreassess-exp-27-lightgbm-FunctionSampler-None-labs_worst_values-obs_counts-complexecho-icd	Light GBM	No oversampling	CFS, worst lab values, count obs measurements, detailed echo features, ICD-10 code counts	0.91 (0.9 - 0.92)	0.77 (0.75 - 0.79)	0.09 (0.09 - 0.1)	0.67 (0.64 - 0.69)	0.83 (0.8 - 0.86)	0.56 (0.53 - 0.59)	0.91 (0.89 - 0.92)
HyPO-feature_groups_nopreassess-exp-28-lightgbm-FunctionSampler-None-labs_worst_values-obs_counts-complexecho-manual_hx	Light GBM	No oversampling	CFS, worst lab values, count obs measurements, detailed echo features, binary medical features	0.9 (0.89 - 0.91)	0.75 (0.72 - 0.77)	0.1 (0.09 - 0.11)	0.63 (0.6 - 0.65)	0.83 (0.8 - 0.86)	0.5 (0.47 - 0.53)	0.9 (0.88 - 0.91)
HyPO-feature_groups_nopreassess-exp-29-lightgbm-FunctionSampler-None-labs_worst_values-obs_last_values-localecho-icd	Light GBM	No oversampling	CFS, worst lab values, most recent obs values, simple echo features, ICD-10 code counts	0.91 (0.9 - 0.92)	0.77 (0.75 - 0.79)	0.09 (0.08 - 0.1)	0.68 (0.65 - 0.7)	0.81 (0.79 - 0.84)	0.58 (0.55 - 0.61)	0.91 (0.9 - 0.92)
HyPO-feature_groups_nopreassess-exp-3-lightgbm-FunctionSampler-None-labs_counts-obs_counts-complexecho-icd	Light GBM	No oversampling	CFS, count lab measurements, count obs measurements, detailed echo features, ICD-10 code counts	0.91 (0.9 - 0.91)	0.77 (0.75 - 0.79)	0.09 (0.09 - 0.1)	0.66 (0.64 - 0.69)	0.81 (0.78 - 0.84)	0.56 (0.54 - 0.6)	0.91 (0.9 - 0.92)
HyPO-feature_groups_nopreassess-exp-30-lightgbm-FunctionSampler-None-labs_worst_values-obs_last_values-localecho-manual_hx	Light GBM	No oversampling	CFS, worst lab values, most recent obs values, simple echo features, binary medical features	0.9 (0.89 - 0.91)	0.75 (0.72 - 0.77)	0.1 (0.09 - 0.11)	0.64 (0.62 - 0.67)	0.79 (0.75 - 0.82)	0.55 (0.52 - 0.58)	0.9 (0.89 - 0.91)
HyPO-feature_groups_nopreassess-exp-31-lightgbm-FunctionSampler-None-labs_worst_values-obs_last_values-complexecho-icd	Light GBM	No oversampling	CFS, worst lab values, most recent obs values, detailed echo features, ICD-10 code counts	0.91 (0.9 - 0.91)	0.77 (0.75 - 0.79)	0.09 (0.09 - 0.1)	0.66 (0.63 - 0.69)	0.83 (0.8 - 0.86)	0.55 (0.52 - 0.58)	0.91 (0.9 - 0.92)
HyPO-feature_groups_nopreassess-exp-32-lightgbm-FunctionSampler-None-labs_worst_values-obs_last_values-complexecho-manual_hx	Light GBM	No oversampling	CFS, worst lab values, most recent obs values, detailed echo features, binary medical features	0.9 (0.89 - 0.91)	0.75 (0.73 - 0.77)	0.1 (0.09 - 0.11)	0.62 (0.59 - 0.65)	0.82 (0.79 - 0.85)	0.5 (0.47 - 0.53)	0.9 (0.88 - 0.91)
HyPO-feature_groups_nopreassess-exp-33-lightgbm-FunctionSampler-None-labs_worst_values-obs_worst_values-localecho-icd	Light GBM	No oversampling	CFS, worst lab values, worst obs values, simple echo features, ICD-10 code counts	0.91 (0.9 - 0.91)	0.77 (0.75 - 0.8)	0.09 (0.09 - 0.1)	0.66 (0.64 - 0.69)	0.81 (0.78 - 0.84)	0.56 (0.53 - 0.59)	0.91 (0.9 - 0.92)
HyPO-feature_groups_nopreassess-exp-34-lightgbm-FunctionSampler-None-labs_worst_values-obs_worst_values-localecho-manual_hx	Light GBM	No oversampling	CFS, worst lab values, worst obs values, simple echo features, binary medical features	0.9 (0.89 - 0.91)	0.75 (0.73 - 0.78)	0.1 (0.09 - 0.11)	0.63 (0.6 - 0.66)	0.82 (0.79 - 0.85)	0.51 (0.47 - 0.54)	0.9 (0.89 - 0.91)
HyPO-feature_groups_nopreassess-exp-35-lightgbm-FunctionSampler-None-labs_worst_values-obs_worst_values-complexecho-icd	Light GBM	No oversampling	CFS, worst lab values, worst obs values, detailed echo features, ICD-10 code counts	0.9 (0.89 - 0.91)	0.77 (0.74 - 0.79)	0.1 (0.09 - 0.1)	0.65 (0.63 - 0.68)	0.8 (0.77 - 0.83)	0.55 (0.52 - 0.59)	0.91 (0.9 - 0.92)
HyPO-feature_groups_nopreassess-exp-36-lightgbm-FunctionSampler-None-labs_worst_values-obs_worst_values-complexecho-manual_hx	Light GBM	No oversampling	CFS, worst lab values, worst obs values, detailed echo features, binary medical features	0.9 (0.89 - 0.91)	0.75 (0.72 - 0.77)	0.1 (0.09 - 0.11)	0.64 (0.61 - 0.66)	0.79 (0.76 - 0.82)	0.54 (0.5 - 0.57)	0.9 (0.89 - 0.91)
HyPO-feature_groups_nopreassess-exp-4-lightgbm-FunctionSampler-None-labs_counts-obs_counts-complexecho-manual_hx	Light GBM	No oversampling	CFS, count lab measurements, count obs measurements, detailed echo features, binary medical features	0.9 (0.89 - 0.91)	0.75 (0.73 - 0.77)	0.1 (0.09 - 0.11)	0.63 (0.6 - 0.66)	0.8 (0.77 - 0.83)	0.52 (0.49 - 0.55)	0.9 (0.89 - 0.91)
HyPO-feature_groups_nopreassess-exp-5-lightgbm-FunctionSampler-None-labs_counts-obs_last_values-localecho-icd	Light GBM	No oversampling	CFS, count lab measurements, count obs measurements, simple echo features, ICD-10 code counts	0.91 (0.9 - 0.91)	0.77 (0.75 - 0.79)	0.09 (0.08 - 0.1)	0.67 (0.64 - 0.7)	0.82 (0.79 - 0.85)	0.57 (0.54 - 0.6)	0.91 (0.9 - 0.92)
HyPO-feature_groups_nopreassess-exp-6-lightgbm-FunctionSampler-None-labs_counts-obs_last_values-localecho-manual_hx	Light GBM	No oversampling	CFS, count lab measurements, count obs measurements, simple echo features, binary medical features	0.9 (0.9 - 0.91)	0.75 (0.72 - 0.77)	0.1 (0.09 - 0.1)	0.64 (0.61 - 0.66)	0.83 (0.8 - 0.86)	0.52 (0.49 - 0.55)	0.9 (0.88 - 0.91)
HyPO-feature_groups_nopreassess-exp-7-lightgbm-FunctionSampler-None-labs_counts-obs_last_values-complexecho-icd	Light GBM	No oversampling	CFS, count lab measurements, most recent obs values, detailed echo features, ICD-10 code counts	0.91 (0.9 - 0.91)	0.77 (0.75 - 0.79)	0.09 (0.09 - 0.1)	0.66 (0.64 - 0.69)	0.81 (0.78 - 0.84)	0.56 (0.52 - 0.59)	0.91 (0.9 - 0.92)
HyPO-feature_groups_nopreassess-exp-8-lightgbm-FunctionSampler-None-labs_counts-obs_last_values-complexecho-manual_hx	Light GBM	No oversampling	CFS, count labs measurements, most recent obs values, detailed echo features, binary medical features	0.9 (0.89 - 0.91)	0.75 (0.73 - 0.77)	0.1 (0.09 - 0.1)	0.64 (0.62 - 0.67)	0.81 (0.78 - 0.84)	0.54 (0.5 - 0.57)	0.9 (0.88 - 0.91)
HyPO-feature_groups_nopreassess-exp-9-lightgbm-FunctionSampler-None-labs_counts-obs_worst_values-localecho-icd	Light GBM	No oversampling	CFS, count lab measurements, worst obs values, simple echo features, ICD-10 code counts	0.91 (0.9 - 0.91)	0.77 (0.75 - 0.79)	0.09 (0.09 - 0.1)	0.66 (0.63 - 0.69)	0.81 (0.78 - 0.84)	0.56 (0.52 - 0.58)	0.91 (0.9 - 0.92)
HyPO-sampling_strat-exp-1-lightgbm-SMOTE-0.4-labs_counts-obs_counts-localecho-icd	Light GBM	SMOTE, 0.4 proportion	EFS: count lab measurements, count obs measurements, simple echo features, ICD-10 code counts	0.92 (0.91 - 0.93)	0.82 (0.8 - 0.84)	0.08 (0.07 - 0.09)	0.73 (0.7 - 0.75)	0.85 (0.82 - 0.87)	0.64 (0.61 - 0.67)	0.93 (0.92 - 0.94)
HyPO-sampling_strat-exp-2-lightgbm-SMOTE-0.6-labs_counts-obs_counts-localecho-icd	Light GBM	SMOTE, 0.6 proportion	EFS: count lab measurements, count obs measurements, simple echo features, ICD-10 code counts	0.92 (0.91 - 0.93)	0.82 (0.79 - 0.84)	0.08 (0.07 - 0.09)	0.73 (0.71 - 0.75)	0.84 (0.82 - 0.87)	0.65 (0.62 - 0.68)	0.93 (0.92 - 0.94)
HyPO-sampling_strat-exp-3-lightgbm-SMOTE-0.8-labs_counts-obs_counts-localecho-icd	Light GBM	SMOTE, 0.8 proportion	EFS: count lab measurements, count obs measurements, simple echo features, ICD-10 code counts	0.92 (0.91 - 0.93)	0.81 (0.79 - 0.83)	0.08 (0.07 - 0.09)	0.73 (0.71 - 0.75)	0.82 (0.79 - 0.84)	0.66 (0.63 - 0.68)	0.93 (0.92 - 0.93)
HyPO-sampling_strat-exp-4-lightgbm-RandomOverSampler-0.4-labs_counts-obs_counts-localecho-icd	Light GBM	ROS, 0.4 proportion	EFS: count lab measurements, count obs measurements, simple echo features, ICD-10 code counts	0.92 (0.91 - 0.92)	0.82 (0.8 - 0.84)	0.08 (0.08 - 0.09)	0.74 (0.71 - 0.76)	0.77 (0.74 - 0.79)	0.71 (0.68 - 0.73)	0.93 (0.92 - 0.93)
HyPO-sampling_strat-exp-5-lightgbm-RandomOverSampler-0.6-labs_counts-obs_counts-localecho-icd	Light GBM	ROS, 0.6 proportion	EFS: count lab measurements, count obs measurements, simple echo features, ICD-10 code counts	0.89 (0.88 - 0.9)	0.81 (0.79 - 0.83)	0.11 (0.1 - 0.12)	0.7 (0.68 - 0.73)	0.65 (0.62 - 0.68)	0.77 (0.74 - 0.79)	0.92 (0.91 - 0.93)
HyPO-sampling_strat-exp-6-lightgbm-RandomOverSampler-0.8-labs_counts-obs_counts-localecho-icd	Light GBM	ROS, 0.8 proportion	EFS: count lab measurements, count obs measurements, simple echo features, ICD-10 code counts	0.88 (0.88 - 0.89)	0.82 (0.8 - 0.84)	0.12 (0.11 - 0.12)	0.7 (0.68 - 0.72)	0.62 (0.59 - 0.64)	0.81 (0.79 - 0.84)	0.93 (0.92 - 0.94)
HyPO-sampling_strat-exp-7-lightgbm-FunctionSampler-None-labs_counts-obs_counts-localecho-icd	Light GBM	No oversampling	EFS: count lab measurements, count obs measurements, simple echo features, ICD-10 code counts	0.92 (0.91 - 0.93)	0.82 (0.8 - 0.84)	0.08 (0.07 - 0.09)	0.73 (0.7 - 0.75)	0.85 (0.82 - 0.87)	0.64 (0.61 - 0.66)	0.93 (0.92 - 0.93)

## Sheet: final_model_results
predictor	evaluation dataset	accuracy_score	brier_score_loss	f1_score	precision_score	recall_score	roc_auc_score	average_precision_score
extended feature set model	contemp data: 0 days to surgery	0.91 (0.89 - 0.93)	0.09 (0.07 - 0.11)	0.54 (0.44 - 0.63)	0.66 (0.52 - 0.78)	0.46 (0.35 - 0.57)	0.88 (0.84 - 0.92)	0.59 (0.48 - 0.7)
extended feature set model	contemp data: 1 days to surgery	0.9 (0.88 - 0.92)	0.1 (0.08 - 0.12)	0.53 (0.44 - 0.62)	0.65 (0.52 - 0.77)	0.46 (0.36 - 0.56)	0.88 (0.84 - 0.91)	0.59 (0.48 - 0.69)
extended feature set model	contemp data: 2 days to surgery	0.89 (0.87 - 0.91)	0.11 (0.09 - 0.13)	0.49 (0.38 - 0.58)	0.59 (0.47 - 0.71)	0.42 (0.32 - 0.53)	0.87 (0.83 - 0.91)	0.54 (0.43 - 0.65)
extended feature set model	contemp data: 3 days to surgery	0.91 (0.88 - 0.93)	0.09 (0.07 - 0.12)	0.48 (0.37 - 0.59)	0.57 (0.43 - 0.7)	0.42 (0.31 - 0.53)	0.88 (0.83 - 0.92)	0.53 (0.41 - 0.65)
extended feature set model	contemp data: 4 days to surgery	0.9 (0.88 - 0.92)	0.1 (0.07 - 0.12)	0.44 (0.33 - 0.55)	0.5 (0.38 - 0.64)	0.4 (0.28 - 0.52)	0.85 (0.8 - 0.89)	0.46 (0.34 - 0.58)
extended feature set model	contemp data: 5 days to surgery	0.91 (0.88 - 0.93)	0.09 (0.07 - 0.12)	0.45 (0.32 - 0.56)	0.46 (0.33 - 0.59)	0.44 (0.31 - 0.57)	0.86 (0.81 - 0.9)	0.41 (0.29 - 0.54)
extended feature set model	contemp data: 6 days to surgery	0.9 (0.88 - 0.92)	0.1 (0.08 - 0.12)	0.39 (0.27 - 0.5)	0.4 (0.27 - 0.54)	0.38 (0.27 - 0.51)	0.85 (0.8 - 0.89)	0.4 (0.28 - 0.54)
extended feature set model	retrospective validation dataset	0.91 (0.9 - 0.92)	0.09 (0.08 - 0.1)	0.69 (0.67 - 0.72)	0.8 (0.77 - 0.83)	0.61 (0.58 - 0.64)	0.92 (0.91 - 0.93)	0.78 (0.76 - 0.81)
preassessment postoperative destination	contemp data: 0 days to surgery	0.93 (0.9 - 0.94)	0.07 (0.05 - 0.09)	0.69 (0.6 - 0.76)	0.66 (0.56 - 0.76)	0.72 (0.61 - 0.81)
preassessment postoperative destination	contemp data: 1 days to surgery	0.9 (0.88 - 0.92)	0.1 (0.08 - 0.12)	0.6 (0.52 - 0.68)	0.6 (0.49 - 0.7)	0.61 (0.51 - 0.71)
preassessment postoperative destination	contemp data: 2 days to surgery	0.9 (0.88 - 0.93)	0.1 (0.07 - 0.12)	0.62 (0.52 - 0.7)	0.63 (0.52 - 0.73)	0.61 (0.5 - 0.72)
preassessment postoperative destination	contemp data: 3 days to surgery	0.9 (0.88 - 0.93)	0.1 (0.07 - 0.12)	0.56 (0.46 - 0.65)	0.54 (0.43 - 0.65)	0.58 (0.46 - 0.68)
preassessment postoperative destination	contemp data: 4 days to surgery	0.91 (0.89 - 0.93)	0.09 (0.07 - 0.11)	0.55 (0.45 - 0.65)	0.54 (0.42 - 0.65)	0.56 (0.44 - 0.68)
preassessment postoperative destination	contemp data: 5 days to surgery	0.91 (0.89 - 0.93)	0.09 (0.07 - 0.11)	0.48 (0.37 - 0.59)	0.49 (0.37 - 0.62)	0.47 (0.35 - 0.6)
preassessment postoperative destination	contemp data: 6 days to surgery	0.91 (0.88 - 0.93)	0.09 (0.07 - 0.12)	0.43 (0.31 - 0.54)	0.45 (0.32 - 0.57)	0.42 (0.29 - 0.54)
preassessment postoperative destination	retrospective validation dataset	0.95 (0.94 - 0.95)	0.05 (0.05 - 0.06)	0.83 (0.81 - 0.85)	0.86 (0.84 - 0.88)	0.8 (0.78 - 0.83)
core feature set model	contemp data: 0 days to surgery	0.91 (0.89 - 0.93)	0.09 (0.07 - 0.11)	0.49 (0.37 - 0.6)	0.72 (0.57 - 0.85)	0.37 (0.27 - 0.48)	0.88 (0.83 - 0.92)	0.61 (0.5 - 0.72)
core feature set model	contemp data: 1 days to surgery	0.91 (0.88 - 0.93)	0.09 (0.07 - 0.12)	0.51 (0.4 - 0.6)	0.74 (0.61 - 0.86)	0.39 (0.29 - 0.49)	0.88 (0.84 - 0.92)	0.62 (0.51 - 0.72)
core feature set model	contemp data: 2 days to surgery	0.9 (0.87 - 0.92)	0.1 (0.08 - 0.13)	0.47 (0.36 - 0.57)	0.68 (0.54 - 0.81)	0.36 (0.25 - 0.46)	0.86 (0.82 - 0.91)	0.55 (0.44 - 0.67)
core feature set model	contemp data: 3 days to surgery	0.91 (0.89 - 0.93)	0.09 (0.07 - 0.11)	0.45 (0.32 - 0.55)	0.61 (0.45 - 0.76)	0.35 (0.24 - 0.47)	0.87 (0.83 - 0.91)	0.56 (0.43 - 0.67)
core feature set model	contemp data: 4 days to surgery	0.91 (0.88 - 0.93)	0.09 (0.07 - 0.12)	0.42 (0.3 - 0.54)	0.52 (0.37 - 0.66)	0.35 (0.24 - 0.47)	0.84 (0.78 - 0.89)	0.46 (0.34 - 0.58)
core feature set model	contemp data: 5 days to surgery	0.91 (0.89 - 0.93)	0.09 (0.07 - 0.11)	0.42 (0.3 - 0.53)	0.47 (0.32 - 0.61)	0.39 (0.27 - 0.52)	0.86 (0.81 - 0.91)	0.43 (0.31 - 0.56)
core feature set model	contemp data: 6 days to surgery	0.9 (0.88 - 0.93)	0.1 (0.07 - 0.12)	0.41 (0.29 - 0.52)	0.43 (0.3 - 0.57)	0.38 (0.27 - 0.5)	0.86 (0.81 - 0.9)	0.42 (0.3 - 0.56)
core feature set model	retrospective validation dataset	0.9 (0.89 - 0.91)	0.1 (0.09 - 0.11)	0.64 (0.61 - 0.66)	0.77 (0.74 - 0.8)	0.55 (0.51 - 0.58)	0.91 (0.9 - 0.92)	0.74 (0.71 - 0.77)

## Sheet: dataset_completeness_core_fs
		days prior to surgery
var	feat_impt_shap	d6	d5	d4	d3	d2	d1	d0	retrospective
primary_service	2	0	0	0	0	0	0	0	0
primary_anesthesia_type		0	0	0	0	0	0	0	0
priority		0.310559	0.307692	0.555997	0.651997	0.771605	1.27436	1.69753	2.23796
axa_severity	3	9.23913	8.76923	9.37252	9.29095	9.72222	10.1199	10.571	4.71625
census_busyness		0	0	0	0	0	0	0	0
prevadm_busyness		0	0	0	0	0	0	0	0
op_duration_minutes	1	0	0	0	0	0	0	0	0
age_in_years	10	0	0	0	0	0	0	0	0
protocolised_adm	7	9.23913	8.76923	9.37252	9.29095	9.79938	10.1949	10.6481	4.77827
cvs_meds		66.8478	66	66.0048	67.5632	65.5864	64.3178	63.1944	51.7211
resp_meds		85.1708	83.7692	83.7172	84.2706	83.642	83.4333	83.4877	76.4653
wcc_min_value		23.2143	22.5385	19.3805	17.0334	15.1235	14.8426	13.1944	9.93643
crea_min_value		23.6801	22.7692	20.0953	17.5224	15.5864	15.4423	13.6574	10.9856
crea_max_value		23.6801	22.7692	20.0953	17.5224	15.5864	15.4423	13.6574	10.9856
wcc_max_value		23.2143	22.5385	19.3805	17.0334	15.1235	14.8426	13.1944	9.93643
hb_min_value		23.2143	22.5385	19.3805	17.0334	15.1235	14.8426	13.1944	9.93643
hb_max_value		23.2143	22.5385	19.3805	17.0334	15.1235	14.8426	13.1944	9.93643
inr_max_value		58.4627	58.2308	55.4408	54.5232	52.2377	52.3238	50	45.5499
bili_max_value		58.6957	57.9231	55.5203	54.7677	52.392	52.099	52.6235	55.3494
alb_min_value		53.882	53.5385	50.9929	50.2037	47.4537	47.1514	47.608	46.9868
alb_max_value	9	53.882	53.5385	50.9929	50.2037	47.4537	47.1514	47.608	46.9868
plt_min_value		23.2919	22.6154	19.4599	17.1149	15.1235	14.9925	13.2716	9.99587
SPO2_last_value		23.1366	21.5385	18.9833	16.3814	14.5833	14.018	12.7315	8.5952
num_echo_b	8	89.5186	89	88.5624	88.4271	87.4228	87.7061	87.8086	89.9163
II		72.5932	72.5385	72.359	72.8606	71.8364	70.7646	69.3673	58.0008
IV		69.0994	68.4615	68.3876	68.4597	66.821	67.3163	66.2809	64.3994
IX	5	67.5466	68	67.4345	67.8892	66.0494	65.8921	65.9722	63.1719
VI	6	89.6739	88.7692	89.1183	87.7751	88.8889	88.5307	88.0401	87.2519
XIX		96.1957	95.9231	95.7109	95.925	95.4475	95.2024	95.0617	88.8128
XVIII		85.2484	84.5385	84.9087	85.0856	83.7963	83.958	83.179	74.633
XXII	4	88.7422	88.6923	87.7681	87.9381	88.1173	88.4558	88.2716	76.5014

## Sheet: data_completeness_extended_fs
		days until surgery
var		d6	d5	d4	d3	d2	d1	d0	retrospective
primary_service	3	0	0	0	0	0	0	0	0
primary_anesthesia_type		0	0	0	0	0	0	0	0
booked_destination	2	68.7112	69.0769	69.1025	70.0896	68.9815	70.3898	68.6728	33.1559
axa_severity	4	9.23913	8.76923	9.37252	9.29095	9.72222	10.1199	10.571	4.71625
author_type		9.31677	8.30769	7.78396	6.11247	4.86111	4.27286	4.62963	4.30019
urgency		90.0621	90.6154	91.1835	90.872	90.8179	87.0315	80.5556	11.319
prevadm_busyness		0	0	0	0	0	0	0	0
census_busyness		0	0	0	0	0	0	0	0
op_duration_minutes	1	0	0	0	0	0	0	0	0
age_in_years		0	0	0	0	0	0	0	0
protocolised_adm	10	9.23913	8.76923	9.37252	9.29095	9.79938	10.1949	10.6481	4.77827
cardio		9.31677	8.30769	7.78396	6.11247	4.86111	4.27286	4.62963	4.30019
resp		9.31677	8.30769	7.78396	6.11247	4.86111	4.27286	4.62963	4.30019
renal		9.31677	8.30769	7.78396	6.11247	4.86111	4.27286	4.62963	4.30019
mets	8	9.31677	8.30769	7.78396	6.11247	4.86111	4.27286	4.62963	4.30019
anaesthetic_alert		9.31677	8.30769	7.78396	6.11247	4.86111	4.27286	4.62963	4.30019
cvs_meds		66.8478	66	66.0048	67.5632	65.5864	64.3178	63.1944	51.7211
endo_meds		79.4255	79.3846	79.5075	79.9511	79.1667	79.0855	77.4691	71.9351
crea_abnormal_count		22.3602	21.9231	18.6656	16.2999	14.429	14.2429	12.4228	9.22318
wcc_abnormal_count		22.3602	21.9231	18.6656	16.2999	14.429	14.2429	12.4228	9.22318
wcc_measured_count		22.3602	21.9231	18.6656	16.2999	14.429	14.2429	12.4228	9.22318
alb_measured_count	5	22.3602	21.9231	18.6656	16.2999	14.429	14.2429	12.4228	9.22318
inr_measured_count		22.3602	21.9231	18.6656	16.2999	14.429	14.2429	12.4228	9.22318
crp_measured_count		22.3602	21.9231	18.6656	16.2999	14.429	14.2429	12.4228	9.22318
SYS_BP_last_value		22.0497	20.6154	18.0302	15.5664	13.6574	13.0435	11.5741	7.56667
DIAS_BP_last_value		22.0497	20.6154	18.0302	15.5664	13.6574	13.0435	11.5741	7.56667
PULSE_last_value		22.3602	20.6923	18.0302	15.6479	13.8117	13.0435	11.7284	7.70881
RR_last_value		71.2733	71	69.579	69.5192	68.3642	67.6912	62.7315	60.5282
SPO2_last_value		23.1366	21.5385	18.9833	16.3814	14.5833	14.018	12.7315	8.5952
TEMP_last_value		60.6366	60.1538	57.506	56.3977	54.3981	53.973	50	48.6484
num_echo_b	9	89.5186	89	88.5624	88.4271	87.4228	87.7061	87.8086	89.9163
II		72.5932	72.5385	72.359	72.8606	71.8364	70.7646	69.3673	58.0008
III		92.4689	92	91.8189	90.872	91.6667	91.0045	91.4352	89.4718
IV		69.0994	68.4615	68.3876	68.4597	66.821	67.3163	66.2809	64.3994
IX	7	67.5466	68	67.4345	67.8892	66.0494	65.8921	65.9722	63.1719
VI		89.6739	88.7692	89.1183	87.7751	88.8889	88.5307	88.0401	87.2519
XIX		96.1957	95.9231	95.7109	95.925	95.4475	95.2024	95.0617	88.8128
XXII	6	88.7422	88.6923	87.7681	87.9381	88.1173	88.4558	88.2716	76.5014
